# Supplementary material for: Brain dynamics of (a)typical reading development—a review of longitudinal studies
Source: NPJ Sci Learn. 2021 Feb 1;6:4. doi: 10.1038/s41539-020-00081-5 (PMC7851393; doi:10.1038/s41539-020-00081-5)
Supplement: Supplementary file 1 — Supplementary Data Set 1 [file 41539_2020_81_MOESM1_ESM.xlsx]

## Sheet: Table
Reference #	Study	Measure	Task	N time points	N neuroimaging time points	Grouping by	TP1 (age, N)	TP2 (age, N)	Further TPs	Language	Results	DOI
15	Linkersdorfer et al., 2014	GMV	-	2	2	-	N = 22 age = 7.5(0.4)	N = 22 age = 8.4(0.4)	-	de	Positive correlation of reading progress with grey matter volume in the left STG. Negative correlation between reading at TP2 and cortical volume development in the inferior parietal lobule and left precentral and postcentral gyri.	https://doi.org/10.1162/jocn_a_00710
16	Houston et al., 2014	GMV	-	2	2	-	N = 16 age = 10.1(3.3) age range = 5-15	mean interscan interval in years = 2.19(0.8)	-	en	Better reading and RAN was associated with volume decrease in the left inferior parietal. Better RAN at TP1 was associated with volume decrease in the left inferior frontal.	https://doi.org/10.1097/WNR.0000000000000121
17	Vanderauwera et al., 2018	DWI	-	2	2	risk	N = 61 n FHD- = 27 n FHD+ = 34 age = 6.11(0.05)	N = 61 n FHD- = 27 n FHD+ = 34 age = 7.94(0.05)	-	nl	FA in most ventral white matter pathways incresed after one year of reading. IFOF was strongly related to orthography.	https://doi.org/10.1016/j.bandl.2018.05.007
18	Moulton et al., 2019	DWI	-	2	2	-	N = 10 age = 6.2(0.3)	N = 10 age = 7.2(0.4)	TP3 N = 8 age = 8.4 (0.3)	fr	Connectivity from ROIs responsive for houses, faces, words and tools (based on peaks from fMRI task) changed across times. TP1 vOT connections project to the dorsal posterior parietal cortex, and their myelination is related to reading improvement during the first year of reading instruction.	https://doi.org/10.1007/s00429-019-01855-3
20	Reynolds et al., 2019	DWI, BOLD (FC)	-, resting state	2	2	-	n SC = 116 n FC = 68 age SC (range) = 4.61 (1.95-7.62) age FC (range) = 4.61 (1.97-6.97)	n SC = 77 n FC = 45	Number of sessions varied across subjects: SC max n sessions = 20 FC max n sessions = 6	en	Macrostructural asymmetry of the AF is present by age 2 years. Microstructural and functional asymmetry in the IFG increases across early childhood and is not related to pre-reading skills, but left AF microstructure is.	https://doi.org/10.1016/j.dcn.2019.100682
21	Wang et al., 2017	DWI	-	2	2	risk	N = 45 n FHD- = 22 n FHD+ = 23 age FHD- = 6.67 age FHD+ = 6.75		-	en	Increases of FA were faster in CON and correlated with reading. Within FHD+ CON white matter development in the right SLF was faster than in FHD+ DYS.	https://doi.org/10.1093/cercor/bhw095
22	Yeatman et al., 2012	DWI	-	4	4	-	N = 33 age range = 7.1-12.15	N = 35, age range = 8-12.9	TP3: N = 28 age range = 9.1-13.8 TP4: N = 24 age range = 10-14.8	en	Children with above-average reading skills initially had low FA of the left arcuate and inferior longitudinal fasciculus, that increased over 3 year period. Poorer readers had higher initial FA that declined over time.	https://doi.org/10.1073/pnas.1206792109
31	Brem et al., 2010	BOLD, ERPs	implicit reading (modality judgement task)	2	2	-	N fMRI = 16 N ERP = 32 age fMRI = 6.4(0.3) age ERP = 6.4(0.3)	N fMRI = 16 N ERP = 32	-	de	Print sensitivity of the left VOT measured with fMRI and ERPs was related to grapheme-phoneme correspondence training.	https://doi.org/10.1073/pnas.0904402107
32	Ben-Shachar et al., 2011	BOLD	visual presentation of four letter words at four visibility levels	4	4	-	N = 33 age range = 7.1-12.15	N = 35, age range = 8-12.9	TP3: N = 28 age range = 9.1-13.8 TP4: N = 24 age range = 10-14.8	en	Growing sensitivity to words in the left VOT correlated with the improvement in reading.	https://doi.org/10.1162/jocn.2011.21615
33	Dehaene-Lambertz, 2018	BOLD	visual presentation of houses, objects, faces, bodies, words and numbers.	8	8	-	N = 10 age = 6.2	N = 9 or 10 6-7 fMRI sessions, every 2 months, for 1 year.	-	fr	In the course of 1 year VWFA voxels initially weakly specialized for tools became specific to written words and digits.	https://doi.org/10.1371/journal.pbio.2004103
35	Saygin et al., 2016	BOLD, DWI	visual presentation of faces, letters and false fonts (fMRI)	2	2	-	N fMRI = 14 N DWI = 11 age fMRI = 5.4(0.09) age DWI = 5.5(0.08)	N fMRI = 14 N DWI = 11 age fMRI = 8.3(0.07) age DWI = 8.4(0.05)	-	en	Functional development of the visual word form area was observed from TP1 to TP2. Its location could be predicted from child's connectivity at age 5.	https://doi.org/10.1038/nn.4354
36	Maurer et al., 2007	ERPs	implicit reading (visual one-back task)	2	2	reading	N = 37 n CON = 22 n DYS = 15 age CON 6.47 (0.36) age DYS 6.53 (0.31)	N = 37 n CON = 22 n DYS = 15 age CON = 8.25 (0.38) age DYS = 8.29 (0.29)	-	de	Visual responses to print develop more slowly in DYS. N1 amplitudes are reduced in DYS in second grade (TP2) compared to CON.	https://doi.org/10.1093/brain/awm193
37	Brem et al., 2013	ERPs	implicit reading (modality judgement task)	2	2	reading	N = 25 n CON = 13 n DYS = 12 age CON = 6.43 (0.3) age DYS = 6.35 (0.3)	N = 25 n CON = 13 n DYS = 12 age CON = 8.4 (0.3) age DYS = 8.4 (0.3)	-	de	A short specialized training in kindergarten intiated print sensitivity of N1 amplitudes. Trend for right lateralized sensitivity in poor vs regular readers in kindergarten. Added value of right hemisphere N1 print sensitivity to predict reading outcome in school age.	https://doi.org/10.1080/87565641.2013.828729
38	Maurer et al., 2011	ERPs, BOLD	implicit reading (visual one-back task)	2	2	reading	N = 32 n CON = 19 n DYS = 13 age CON = 8.3 (0.4) age DYS = 8.3 (0.3)	N = 32 n CON = 19 n DYS = 13 age CON = 11.3 (0.4) age DYS = 11.5 (0.4)		de	Tunning of occipito-temporal N1 responses in dyslexics was robust in grade 2 (TP1) but this effect was not found by grade 5 (TP2) suggesting a developmental delay	https://doi.org/10.1016/j.neuroimage.2010.10.055
39	Maurer et al., 2006	ERPs	implicit reading (visual one-back task)	2	2	-	N = 20 age = 6.47 (0.39)	N = 20 age = 8.26 (0.40)		de	Coarse tunning of occipito-temporal N1 respones to words compared to symbol strings emerged from kindergarten to 2nd grade. N1 amplitudes were larger for words compared to symbols in every child.	https://doi.org/10.1016/j.neuroimage.2006.06.025
40	van de Walle de Ghelcke 2020	ERPs	Fast periodic visual stimulation (letters/pseudofont, words/pseudowords)	2		-	N = 39 age = 6.48	N = 39 age = 6.48 + 1		fr	Letter string selective responses increased with time and were detected in both measurements. No discrimination in visual responses between words and pseudowords was detected at any timepoint	https://doi.org/10.1111/desc.12999
42	Chyl et al., 2019	BOLD	visual processing of words and symbol strings	2	2	reading	N = 74 n typical CON = 25 n advanced CON = 25 n DYS = 24 age typical CON = 6.75(0.45) age advanced CON = 6.98(0.44) age DYS = 6.75(0.54)	N = 74 n typical CON = 25 n advanced CON = 25 n DYS = 24 age typical CON = 8.78(0.45) age advanced CON = 9.03(0.46) age DYS = 8.79(0.53)	-	pl	At TP1 no differences between typical CON and DYS reading the same. At TP2 DYS activated left inferior frontal and fusiform less than age and reading matched CON.	https://doi.org/10.1016/j.jaac.2018.11.007
43	Morken et al., 2017	BOLD (EC)	visual task with object recognition, logographic, alphabetic, orthographic and sentence processing.	3	3	reading	N = 18 n CON = 12 n DYS = 6 age CON = 6.6 age DYS = 6.8	N = 30 n CON = 20 n DYS = 10 age CON = 8.6 age DYS = 8.6	TP3 N = 27 n CON = 17 n DYS = 10 age CON = 11.8 age DYS = 11.10	no	Connectivity of occipitotemporal to inferior frontal and precentral gyri always decreased in CON, while DYS showed increase from TP1 to TP2 and decrease from TP2 to TP3. Connectivity of precentral gyrus to occipitotemporal increases across time points in all paricipants.	https://doi.org/10.1016/j.neuroimage.2016.09.060
44	Wang et al., 2020	BOLD (FC)	implicit reading of nonwords, audiovisual (target detection)	2	2	reading	N = 32 n CON = 17 n DYS= 15 age CON = 8.4 (0.30) age DYS =8.4 (0.30)	N = 32 n CON = 17 n DYS= 15 age CON = 6.93 (0.45) age DYS = 6.90 (0.47)		de	A congruency effect in nonwords processing in left STG emerged from T1 to T2. This effect was associated with changes in pseudoword decoding and increased coupling with the left VOT and right superior parietal lobe.	https://www.frontiersin.org/articles/10.3389/fnhum.2020.00289
46	Wachinger et al., 2018	ERPs	audiovisual phonological decision (word/picture processing)	5	5	reading	N = 31 n CON = 15 n DYS = 16 age CON = 6.2 (0.3) age DYS = 6.2 (0.4)	N = 31 n CON = 15 n DYS = 16 age CON = 6.8 (0.3) age DYS = 6.9 (0.4)	TP3: age CON = 7.2 (0.4) age DYS = 7.2 (0.4) TP4: age CON = 7.8 (0.3) age DYS = 7.8 (0.3) TP5: age CON = 8.2 (0.4) age DYS = 8.2 (0.4)	de	Late positive component (LPC) reflecting phonological processing attenuated in the left temporo-parietal region in DYS children. Result was specific to words, not found in picture condition. The overall development of LPC showed increase in amplitude at the beginning of learning how to read followed by a decrease with automatization.	https://doi.org/10.1016/j.nicl.2017.10.014
48	Łuniewska et al., 2019	BOLD	auditory rhyming judgement	2	2	reading,risk	N = 90 n CON/fhd- = 70/35 n DYS/fhd+ = 20/55 age CON/fhd- = 6.94(0.49)/6.87(0.49) age DYS/fhd+ = 6.81(0.46)/6.94(0.49)	N = 90 n CON/fhd- = 70/35 n DYS/fhd+ = 20/55 age CON/fhd- = 8.98(0.5)/8.92(0.52) age DYS/fhd+ = 8.85(0.46)/8.96(0.48)	-	pl	FHD- CON activate phonological network already at TP1, followed up by the decrease at TP2. DYS present this activation only at TP2.	https://doi.org/10.3389/fnins.2019.01287
49	Yu et al., 2018	BOLD	first sound matching judgement	3	3	-	N = 28 age = 5.39(0.33)	N = 28 age = 6.37(0.33)	TP3 N = 28 age = 7.86(0.59)	en	Across time, activity of the left inferior parietal cortex during phonological task decreased. Connections from this region strengthened. over time. Connection between this region and posterior occipitotemporal at the prereading level predicted reading over time.	https://doi.org/10.1002/hbm.23985
50	Wise Younger et al., 2017	BOLD (EC)	written word rhyme judgement	2	2	reading gain	N = 59 age low reading gain = 11.3(1.4) age high reading gain = 11.1(1.7)	N = 59 mean interscan interval in years - 3.4 range of the interscan interval in years: 2-3.2	-	en	Higher initial connectivity between fusiform and inferior parietal cortex, followed by decreases at TP2, was associated with better reading.	https://doi.org/10.1016/j.neuroimage.2017.06.044
51	Vanderauwera et al., 2017	DWI	-	2	2	reading, risk	N = 61 n CON/FHD- = 46/27 n DYS/FHD+ = 15/34 age CON/FHD- = 6.14/6.14 age DYS/FHD+ = 6.11/6.13	N = 61 n CON/FHD- = 46/27 n DYS/FHD+ = 15/34 age CON/FHD- = 7.95/7.95 age DYS/FHD+ = 7.91/7.93	-	nl	Children with DYS at TP1 presented white matter anomalies in left and right long segment of the arcuate fasciculus. FA of the left segment was also a significant predictor of DYS.	https://doi.org/10.1016/j.dcn.2017.08.003
52	Lebel et al., 2019	DTI	-	2	2	reading	N = 70 n CON = 14 n PR inaccurate = 20 n PR accurate = 36 age CON = 9.2(1.2) age dysfluent inaccurate = 10(1.2) age dysfluent accurate = 9.4(1.3)	N = 70 age = 11(1.3) interscan interval = 1.5(0.1)	-	en	Increases of FA in bilateral temporal-parietal areas only in CON. Steeper decreases of MD in the right corona radiata and left uncinate fasciculus in dysfluent inaccurate compared to dysfluent accurate readers. Changes in MD correlated with changes in reading.	https://doi.org/10.1016/j.dcn.2019.100633
54	Yamada et al., 2011	BOLD	one-back task with letter versus false font	2	2	risk	N = 14 n CON = 7 n at risk = 7 age CON = 5.7(0.3) age at risk = 5.6(0.2)	N = 14 n CON = 7 n at risk = 7 TP2 was conducted 3 months after TP1	-	en	At TP1 CON activated more the reading network. CON group after 3 months of reading instruction involved left-lateralized activation in the temporo-parietal region. At-risk group (who had additional intervention) showed bilateral and frontal activation.	https://doi.org/10.1016/j.neuroimage.2010.10.057
55	Simos et al., 2005	MSI	1) letter-sound task and 2) pseudoword reading task	2	2	risk	N = 33 n low risk = 17 n high risk responders = 13 n high risk non responders = 3 age low risk = 6.3 age high risk responders = 6.5 age high risk non responders = 6.4	N = 33 n low risk = 17 n high risk responders = 13 n high risk non responders = 3 age low risk = 7.2 age high risk responders = 7.6 age high risk non responders = 7.1	-	en	Low risk group had higher number of activity sources in the posterior dorsal region on the left than on the right, in both grades. At risk group had no leftward lateralization, even the high-risk responders.	https://doi.org/10.1037/0894-4105.19.6.787
56	Harmony et al., 1995	EEG (SP)	resting-state (eyes closed)	2	2	reading	N = 49 n CON = 18 n mild difficulties = 16 n severe difficulties = 15 age CON = 9.57 (1.60) age mild difficulties = 8.99 (1.28) age severe difficulties = 9.22 (1.18)	N = 49 n CON = 18 n mild difficulties = 16 n severe difficulties = 15 age CON = 12.15 (1.27) age mild difficulties = 11.95 (1.44) age severe difficulties = 12.38 (1.02)	-	es	Impaired groups showed greater changes in power (decrease in power) from TP1 to TP2 than CON group. Group differences in multiple frequency bands at TP1 were reduced and more contstrained to parieto-occipito regions and theta at TP2.	https://doi.org/10.1016/0013-4694(95)00135-2
57	de Vos et al., 2017	EEG (ASSR)	Auditory stimulation with modulated speech-weighted noise	3	3	reading,risk	N = 68 n FHD-/CON = 32/54 n FHD+/DYS = 36/14 age FHD-/CON =5.08(0.25)/5.17(0.25) age FHD+/DYS = 5.17(0.25)/5.08(0.25)	N = 68 n FHD-/CON = 32/54 n FHD+/DYS = 36/14 age FHD-/CON = 7.08(0.25)/7.08(0.25) age FHD+/CON = 7.08(0.25)/7.08(0.25)	TP3 N = 68 n FHD-/CON = 32/54 n FHD+/DYS = 36/14 age FHD-/CON = 9.08(0.34)/9.08(0.34) age FHD+/DYS = 9.08(0.25)/9.08(0.25)	nl	Results mainly in phoneme -rate modulations (20 Hz). Increased neural synchronization around onset of reading acquiistion (TP2), negatively correlated with later language skills. Higher modulation in beginning and advanced readers with DYS. No effects of family risk.	https://doi.org/10.1016/j.cortex.2017.05.007
58	Clark et al., 2014	CT	-	3	3	reading	N = 17 n CON = 10 n DYS = 7 age CON = 6.8(0.2) age DYS = 6.6(0.2)	N = 25 n CON = 16 n DYS = 9 age CON = 8.7(0.3) age DYS = 8.7(0.3)	TP3 N = 24 n DYS = 11 n CON = 13 age CON = 11.7(0.2) age DYS = 11.9(0.3)	no	At TP1 thinner cortex in Heschl's, lingual, medial frontal, middle cingulate and right orbitofrontal was found in DYS. All but Heschl's thickened by TP3.	https://doi.org/10.1093/brain/awu229
59	Kuhl et al., 2020	BOLD, DWI, T1i	resting state	2	2	reading	N = 32 n CON = 16 n DYS = 16 age CON = 5.6 age DYS = 5.8	N = 32 n CON = 16 n DYS= 16 age CON = 8.4 age DYS = 8.8	-	de	DYS had higher gyrification (and variability of the folding) of the left primary auditory cortex, persistent across TPs. Altered speech network connectivity in DYS predated literacy instruction. Combination of all methods reliably predicted DYS before school.	https://doi.org/10.1016/j.neuroimage.2020.116633
60	Myers et al., 2014	WMV, GMV	-	2	2	-	N = 38 age = 5.52 (0.38)	N = 38 age = 8.24 (0.40)	-	en	Increases of WMV in two left temporo-parietal clusters were unique predictors of reading outcomes in Grade 3. Together with preliteracy measures they predicted 56% of variance in reading outcomes.	https://doi.org/10.1177/0956797614544511
62	Beelen et al., 2019	CS	-	6	1	reading,risk	N = 54 n FHD-/ CON = 23/38 n FHD+/ DYS = 31/16 age FHD- = 6.24(0.05) age FHD+ = 6.15(0.05)	5 behavioural sessions in 5 consecutive years, Grades 1-5	-	nl	Prereaders who developed DYS had reduced surface area in bilateral fusiform gyri. All FHD+ children had anomalies in the surface of bilateral inferior and middle temporal gyri.	https://doi.org/10.1016/j.cortex.2019.09.010
63	Kraft et al., 2016	T1i	-	2	1	risk	N = 53 n FHD- = 28 n FHD+ = 25 age FHD- = 5.6(0.4) age FHD+ = 5.7(0.4)	N = 35, n FHD- = 23 n FHD+ = 12 age = 7.8(0.6)	-	de	At risk group at TP1 had higher T1 intensitives in the left anterior arcuate fasciculus. Prediction of DYS resulted in 80% accuracy after T1 intensities were included to the model (explaining 47% of variance) along with IQ, phonology and working memory.	https://doi.org/10.1016/j.neuroimage.2016.09.004
64	Borchers et al., 2018	DWI	-	2	1	-	N = 37 age = 6.15(0.17)	N = 37 age = 8.11(0.15)	-	en	FA of the left arcuate, bilateral superior longitudinal fasciculus and left inferior cerebellar penducle at TP1 contributed to reading gains across time.	https://doi.org/10.1007/s00429-018-1813-z
65	Zuk et al., 2019	DWI	-	2	1	reading, risk	N = 74 n FHD- CON = 39 n FHD+ CON = 18 n FHD+ DYS = 17 age FHD- CON = 5.55(0.35) age FHD+ CON = 5.49(0.28) age FHD+ DYS = 5.71(0.39)	N = 74 n FHD- CON = 39 n FHD+ CON = 18 n FHD+ DYS = 17 age FHD- CON = 8.24(0.31) age FHD+ CON = 8.2(0.46) age FHD+ DYS = 8.31(0.34)	-	en	A positive association between microstructure of the right SLF and subsequent decoding skills was found to be specific to at-risk children and not observed among typical controls.	https://doi.org/10.1101/618298
66	Gullick & Booth, 2015	DWI	-	2	1	-	N = 30 age = 10.7 (1.5)	N = 30 age = 13.4 (1.6)	-	en	FA of the fronto-temporal arcuate segment at TP1 predicted reading gains. Lower FA was related to decreases in reading scores.	https://doi.org/10.1016/j.dcn.2015.05.002
68	Marks et al., 2019	BOLD	written word rhyme judgement	2	1	-	N = 68 age = 5.74 (0.34)	N = 49 age = 7.13 (0.32)	-	en	Print-speech convergence in kindergarten predicts reading abilities one year later.	https://doi.org/10.1016/j.neuroimage.2019.116021
69	Preston et al., 2016	BOLD	visual and auditory processing of printed and spoken pseudowords	2	1	-	N = 68 age = 8.5 (1.2)	N = 68 age = 10.5 (1.3)	-	en	Print-speech coactivation across the left-hemisphere reading network in beginning readers predicted reading achievement 2 years later.	https://doi.org/10.1177/0956797615611921
71	Smith et al., 2018	BOLD	written word rhyme judgement	2	2	-	N = 19 age range = 8-14	N = 19 age range = 10-17	-	en	Improvements in reading skill over time are predicted by the changes in connectivity patterns within the reading network. TP1 had more activity in the STG, IFG (phonological processing) and TP2 in FG (orthographic processing)	https://doi.org/10.3389/fpsyg.2018.01754
72	Centanni et al., 2019	BOLD	visual processing of letters, false fonts and faces	2	1	reading, risk	N = 99 n FHD- CON = 44 n FHD+ CON = 36 n FHD+ DYS = 19 age FHD- CON = 5.58(0.32) age FHD+CON = 5.51(0.27) age FHD+ DYS = 5.74(0.33)	N = 99 n FHD- CON = 44 n FHD+ CON = 36 n FHD+ DYS = 19	-	en	FHD+ DYS had reduced VWFA activation for letters and false fonts already at TP1. FHD+ CON had reduced specificity for letters.	https://doi.org/10.1016/j.nicl.2019.101715
73	Hoeft et al., 2011	BOLD, DWI	written word rhyme judgement (fMRI)	2	1	reading	N = 38 n CON = 17 n DYS = 21 age CON = 11(2.57) age DYS = 14(1.96)	N = 38 n CON = 17 n DYS = 21 age CON = 13.5(2.59) age DYS = 16.5(1.97)	-	en	Greater right prefrontal activation and right SLF white-matter organization at TP1 predicted future reading gains, but only in DYS.	https://doi.org/10.1073/pnas.1008950108
74	Yu et al., 2020	BOLD	phonological processing task	2	1	reading, risk	N = 81 FHD- CON = 34 FHD+ CON = 35 FHD+ DYS = 12 age FHD- CON = 5.4 (0.35) age FHD+ CON = 5.5 (0.39) age FHD+ DYS = 5.8 (0.46)	N = 81 FHD- CON = 34 FHD+ CON = 35 FHD+ DYS = 12 age FHD- CON = 8.7 (1.17) age FHD+ CON = 9 (1.08) age FHD+ DYS = 8.83 (1.25)	-	en	FHD+ CON had higher activation of the right IFG during phonological processing than FHD-CON. Activity of the right IFG was positively correlated with subsequent reading outcomes across all FHD+ children.	https://doi.org/10.1002/hbm.24980
75	Guttorn et al., 2010	ERPs	auditory presentation of phonemes	2	1	risk	N = 43 n FHD- = 20 n FHD+ = 23 age (gestational) FHD- = 40.1 (1.0) age (gestational) FHD+ = 40.0 (1.7)	N = 43 n FHD- = 20 n FHD+ = 23 age FHD- = 6.5 age FHD+ = 6.5		fi	ERPs at birth predicted later reading skills at 6.5 years of age. Lower phonological skills, naming and letter knowledge were correlated wtih atypical speech processing in the right hemisphere in children at risk.	http://doi.org/10.1177/0022219409345005
76	Molfese, 2000	ERPs	auditory presentation of phonemes	2	1	reading	N = 48 n CON = 24 n DYS = 17 n PR = 7 age (gestational) CON = 39.54 (1.50) age (gestational) DYS = 39 .94 (1.43) age (gestational) PR = 39.43 (1.81)	N = 48 n CON = 24 n DYS = 17 n PR = 7 age CON = 8 age DYS = 8 age PR = 8		en	Amplitude and latency measures of 3 ERP components recorded at birth could classify (81.25 % accuracy) children into dyslexic, poor, and typical readers (groups defined based on their reading skills eight years later)	https://doi.org/10.1006/brln.2000.2287
77	Lohvansuu et al., 2017	ERPs	auditory oddball with pseudowords	3	1	risk	N = 48 n FHD- = 22 n FHD+ = 26 age FHD- = 0.51 (0.01) age FHD+ = 0.52 (0.03)	N = 48 n FHD- = 22 n FHD+ = 26 age FHD- = 5,51 (0.03) age FHD+ = 5.50 (0.02)	TP3 N = 48 n FHD- = 22 n FHD+ = 26 age FHD- = 8.00(0.25) age FHD+ = 7.83(0.24) TP4 N = 48 n FHD- = 22 n FHD+ = 26 age FHD- = 9.91(0.27) age FHD+ = 9.77(0.25) TP5 N = 48 n FHD- = 22 n FHD+ = 26 age FHD- = 14.44 (0.25) age FHD+ = 14.29 (0.26)	fi	ERPs to speech from infants at-risk (TP1) could predict 44% of reading speed at 14 years (TP5). RAN measured in preschool (TP2) mediated this prediction.	https://doi.org/10.1016/j.neuropsychologia.2017.11.018
78	Maurer et al., 2011	ERPs	implicit reading (visual one-back task)	2	2	reading	N = 32 n CON = 19 n DYS= 13 age CON = 8.3 (0.4) age DYS = 8.3 (0.3)	N = 32 n CON = 19 n DYS= 13 age CON = 11.3 (0.4) age DYS = 11.5 (0.4)	-	de	Deficit for N1 tuning to print (specific word vs symbol responses) in DYS at TP1 that largely disappears at TP2.	https://doi.org/10.1016/j.neuroimage.2010.10.055
79	Karipidis et al., 2018	ERPs, BOLD	implicit reading (audiovisual target detection task)	2	1	reading	N = 28 n CON = 15 n PR = 13 age CON = 6.7 (0.3) age PR = 6.6 (0.4)	N = 28 n CON = 15 n PR = 13 age CON = 7.4 (0.2) age PR = 7.3 (0.4)		de	ERP responses around 400 ms and BOLD activations in left planum temporale improved cross-validated prediction of future poor readers. Combined EEG-fMRI analysis showed a relation between modulation in temporoparietal regions and future reading skills	https://doi.org/10.1038/s41598-018-24909-8
80	Bach et al., 2013	BOLD, ERPs	word and symbol processing tasks	3	1	reading	N = 19 (2 subjects in 'gap' group excluded from group comparisons) n CON = 11 n PR = 6 age CON = 6.35(0.29) age PR = 6.33(0.19)	N = 19 n CON = 11 n PR = 6 age = 6.6(0.3)	N = 19 n CON = 11 n PR = 6 age = 8.4(0.3)	de	Print sensitivity of the left VOT measured with fMRI and ERPs together with behavioural data predicted reading skills after two years.	https://doi.org/10.1016/j.neuroimage.2013.05.062
81	Schiavone et al., 2014	EEG	resting state	3	1	risk	n FHD+ CON= 24 n FHD- CON= 14 n FHD+ PR = 24 age in months = 35.1 (0.4)	age = 7.6 (5.1) End of Grade 2	Grade 3	nl	Differences in normalized spectral amplitude in delta-1 and alpha-1 bands between non-fluent and fluent readers with familial risk (groups by reading defined in grade 3). Performance in grade 3 in reading fluency, phonological and orthographic tasks and naming, correlated positively with delta-1 and negatively with alpha-1.	https://doi.org/10.3389/fnhum.2014.00735

## Sheet: Legend
Measure	Groups	Language
ASSR = auditory steady-state responses	DYS = dyslexic readers	de = German	TP = time point
BOLD = Blood oxygenation level dependent	CON = control group of typical readers	fr = French
CS = cortical surface	FHD = family history of dyslexia	en = English
CT = cortical thickness	PR = poor readers	es = Spanish
DWI = diffusion weighted imaging		nl = Dutch
EC = effective connectivity		no = Norwegian
ERPs = event-related potentials		pl = Polish
FA = fractional anisotropy		fi = Finnish
FC = functional connectivity
GMV = gray matter volume
SC = structural connectivity
SP = spectral power
T1i = T1 intensity
WMV = white matter volume
MSI = magnetic source imaging
